# Supplementary material for: 2D printed multicellular devices performing digital and analogue computation
Source: Nat Commun. 2021 Mar 15;12:1679. doi: 10.1038/s41467-021-21967-x (PMC7961044; doi:10.1038/s41467-021-21967-x)
Supplement: Supplementary file 3 — Source Data [file 41467_2021_21967_MOESM3_ESM.xlsx]

## Sheet: Main Fig
	Figure 1
	No arabinose [M]			Arabinose 10-3 M
	Replicate #1	Replicate #2	Replicate #3	Replicate #1	Replicate #2	Replicate #3
Replicates	1	0.860865	0.871555	0.274937	0.175215	0.0386589
Mean	0.910806			0.162937
Standard Deviation	0.0774286			0.118617
	Figure 2 M -ara
	No arabinose [M]			Arabinose 10-7 M			Arabinose 10-6 M			Arabinose 10-5 M			Arabinose 10-4 M
	Replicate #1	Replicate #2	Replicate #3	Replicate #1	Replicate #2	Replicate #3	Replicate #1	Replicate #2	Replicate #3	Replicate #1	Replicate #2	Replicate #3	Replicate #1	Replicate #2	Replicate #3
Replicates	0.959993	0.880437	1	0.78801	0.665221	0.78738	0.485608	0.563269	0.559413	0.397108	0.389793	0.419334	0.00117473	0.152932	0.203495
Mean	0.94681			0.746871			0.536097			0.402078			0.1192
Standard Deviation	0.060862			0.0707112			0.0437667			0.0153854			0.105293
	Figure 2 M +ara
	No arabinose [M]			Arabinose 10-8 M			Arabinose 10-7 M			Arabinose 10-6 M			Arabinose 10-5 M
	Replicate #1	Replicate #2	Replicate #3	Replicate #1	Replicate #2	Replicate #3	Replicate #1	Replicate #2	Replicate #3	Replicate #1	Replicate #2	Replicate #3	Replicate #1	Replicate #2	Replicate #3
Replicates	0.0280349	0.0196343	0.031018	0.194373	0.319543	0.165426	0.378992	0.198126	0.212102	0.397108	0.672087	0.419334	0.879257	0.587401	1
Mean	0.026229			0.226447			0.263073			0.496176			0.822219
Standard Deviation	0.00590279			0.0819121			0.100631			0.152748			0.212131
	Figure 2 M -aTc
	No aTc [M]			aTc 2,5 x10-7 M			aTc 5 x10-7 M			aTc 6 x10-7 M			aTc 7,5 x10-7 M
	Replicate #1	Replicate #2	Replicate #3	Replicate #1	Replicate #2	Replicate #3	Replicate #1	Replicate #2	Replicate #3	Replicate #1	Replicate #2	Replicate #3	Replicate #1	Replicate #2	Replicate #3
Replicates	0.939915	0.77588	1	0.554214	0.496773	0.717688	0.315585	0.497885	0.505453	0.157942	0.185994	0.196677	0.128767	0.109595	0.156281
Mean	0.905265			0.589558			0.439641			0.180205			0.131548
Standard Deviation	0.116008			0.11462			0.107502			0.020006			0.0234671
	Figure 2 M +aTc
	No aTc [M]			aTc 2,5 x10-7 M			aTc 5 x10-7 M			aTc 6 x10-7 M			aTc 7,5 x10-7 M
	Replicate #1	Replicate #2	Replicate #3	Replicate #1	Replicate #2	Replicate #3	Replicate #1	Replicate #2	Replicate #3	Replicate #1	Replicate #2	Replicate #3	Replicate #1	Replicate #2	Replicate #3
Replicates	0.117161	0.0797923	0.139939	0.107643	0.119331	0.247714	0.491334	0.378372	0.462702	0.492196	0.786101	0.324574	1	0.909794	0.951782
Mean	0.112298			0.158229			0.444136			0.53429			0.953858
Standard Deviation	0.0303671			0.0777163			0.0587253			0.233625			0.045139
	Figure 2 M -Rham
	No Rham [M]			Rham 0.1% M			Rham 0.5% M			Rham 1% M			Rham 1.5% M
	Replicate #1	Replicate #2	Replicate #3	Replicate #1	Replicate #2	Replicate #3	Replicate #1	Replicate #2	Replicate #3	Replicate #1	Replicate #2	Replicate #3	Replicate #1	Replicate #2	Replicate #3
Replicates	0.939894	1	0.866778	0.473551	0.368817	0.559779	0.276907	0.207667	0.271636	0.0953641	0.154549	0.160592	0.0159455	0.116347	0.0882409
Mean	0.935557			0.467382			0.25207			0.136835			0.0735112
Standard Deviation	0.066717			0.0956307			0.0385441			0.0360416			0.0517962
	Figure 2 M -Rham
	No Rham [M]			Rham 0.1% M			Rham 0.5% M			Rham 1% M			Rham 1.5% M
	Replicate #1	Replicate #2	Replicate #3	Replicate #1	Replicate #2	Replicate #3	Replicate #1	Replicate #2	Replicate #3	Replicate #1	Replicate #2	Replicate #3	Replicate #1	Replicate #2	Replicate #3
Replicates	0.0185669	0.0322815	0.0174518	0.219645	0.130998	0.0696589	0.691071	0.145369	0.471783	0.970021	0.964236	0.455259	0.857384	0.688826	1
Mean	0.0227667			0.140101			0.436074			0.796506			0.848737
Standard Deviation	0.00825884			0.0754063			0.274598			0.295542			0.155767
	Figure 3 OR Gate
	No inputs			aTc			Ara			Ara + aTc
	Replicate #1	Replicate #2	Replicate #3	Replicate #1	Replicate #2	Replicate #3	Replicate #1	Replicate #2	Replicate #3	Replicate #1	Replicate #2	Replicate #3
Replicates	0.00539637	0.131697	0.0465703	1	0.506899	0.989376	0.830112	0.86527	0.968335	0.865804	0.852859	1
Mean	0.0612214			0.832092			0.887906			0.906221
Standard Deviation	0.0644126			0.281675			0.0718381			0.0814725
	Figure 3 AND Gate
	No inputs			aTc			Ara			Ara + aTc
	Replicate #1	Replicate #2	Replicate #3	Replicate #1	Replicate #2	Replicate #3	Replicate #1	Replicate #2	Replicate #3	Replicate #1	Replicate #2	Replicate #3
Replicates	0.188959	0.0684067	0.138654	0.270489	0.179319	0.0750619	0.333238	0.387315	0.107761	1	0.705815	1
Mean	0.132006			0.174957			0.276105			0.901938
Standard Deviation	0.0605504			0.0977866			0.148276			0.169848
	Figure 3 NOR Gate
	No inputs			aTc			Ara			Ara + aTc
	Replicate #1	Replicate #2	Replicate #3	Replicate #1	Replicate #2	Replicate #3	Replicate #1	Replicate #2	Replicate #3	Replicate #1	Replicate #2	Replicate #3
Replicates	1	0.971	0.987155	0.234144	0.251433	0.0478977	0.238675	0.328866	0.0931059	0.111187	0.0576051	0.199788
Mean	0.986052			0.177825			0.220216			0.12286
Standard Deviation	0.0145314			0.112852			0.118959			0.0718067
	Figure 3 XNOR Gate
	No inputs			aTc			Ara			Ara + aTc
	Replicate #1	Replicate #2	Replicate #3	Replicate #1	Replicate #2	Replicate #3	Replicate #1	Replicate #2	Replicate #3	Replicate #1	Replicate #2	Replicate #3
Replicates	0.662637	1	0.672909	0.234144	0.203703	0.0478977	0.00114251	0.313332	0.17676	0.888852	0.655062	1
Mean	0.778516			0.161915			0.163745			0.847971
Standard Deviation	0.19188			0.099908			0.156501			0.176065
	Figure 4 MUX 2to1
	No inputs			Ara			Rham			Ara + Rham			aTc			Ara + aTc			aTc + Rham			Ara + Rham + aTc
	Replicate #1	Replicate #2	Replicate #3	Replicate #1	Replicate #2	Replicate #3	Replicate #1	Replicate #2	Replicate #3	Replicate #1	Replicate #2	Replicate #3	Replicate #1	Replicate #2	Replicate #3	Replicate #1	Replicate #2	Replicate #3	Replicate #1	Replicate #2	Replicate #3	Replicate #1	Replicate #2	Replicate #3
Replicates	0.15618	0	0.25129	0.151987	0.104062	0.112977	0.816092	1	0.802764	1	0.865681	0.961266	0.0984676	0.171492	0.27811	1	0.76014	0.804314	0.0765594	0.0353732	0.108958	0.802373	0.6337	1
Mean	0.135823			0.123009			0.872952			0.942316			0.18269			0.854818			0.0736302			0.812024
Standard Deviation	0.126876			0.0254889			0.110228			0.0691357			0.0903434			0.127657			0.0368798			0.183341
	Figure 5 Parity Bit
	No inputs			aTc			Rham			aTc + Rham			Ara			Ara + aTc			Rham + Ara			Ara + Rham + aTc
	Replicate #1	Replicate #2	Replicate #3	Replicate #1	Replicate #2	Replicate #3	Replicate #1	Replicate #2	Replicate #3	Replicate #1	Replicate #2	Replicate #3	Replicate #1	Replicate #2	Replicate #3	Replicate #1	Replicate #2	Replicate #3	Replicate #1	Replicate #2	Replicate #3	Replicate #1	Replicate #2	Replicate #3
Replicates	0.0136742	0.0169016	0.142312	0.628331	0.651588	0.573155	0.848957	0.921491	1	0.089607	0.0515309	0.114	0.929112	0.651588	0.519769	0.00634736	0.0740939	0.089037	0.166836	0.0349182	0.1119	0.756095	0.682161	0.973447
Mean	0.0576292			0.617691			0.923483			0.0850458			0.700156			0.0564928			0.104551			0.803901
Standard Deviation	0.0733549			0.0402844			0.0755412			0.0314831			0.208949			0.0440652			0.0662651			0.151413
	Figure 6
	No arabinose [M]			Arabinose 10-8 M			Arabinose 10-7 M			Arabinose 10-6 M			Arabinose 10-5 M			Arabinose 10-4 M			Arabinose 10-3 M
	Replicate #1	Replicate #2	Replicate #3	Replicate #1	Replicate #2	Replicate #3	Replicate #1	Replicate #2	Replicate #3	Replicate #1	Replicate #2	Replicate #3	Replicate #1	Replicate #2	Replicate #3	Replicate #1	Replicate #2	Replicate #3	Replicate #1	Replicate #2	Replicate #3
Replicates	0.0306605	0.0138265	0.197837	0.0663235	0.0607615	0.0779157	0.0747908	0.0727401	0.0837939	0.805036	1	1	0.0979047	0.0694014	0.104575	0.140496	0.10298	0.206022	0.264782	0.343035	0.096351
Mean	0.0807748			0.0683336			0.0771083			0.935012			0.0906272			0.149832			0.234723
Standard Deviation	0.101728			0.00875196			0.00588002			0.112562			0.0186822			0.0521517			0.126059

## Sheet: Suppl Material
	Figure S2
	AHL 10-9 M			AHL 10-8 M			AHL 10-7 M			AHL 10-6 M			AHL 10-5 M			AHL 10-4 M
	Replicate #1	Replicate #2	Replicate #3	Replicate #1	Replicate #2	Replicate #3	Replicate #1	Replicate #2	Replicate #3	Replicate #1	Replicate #2	Replicate #3	Replicate #1	Replicate #2	Replicate #3	Replicate #1	Replicate #2	Replicate #3
Replicates	409	400	457.998	634	545	503.973	3452	2425	3047.74	13022	11548	12103.1	15972	16528.4	16528.4	15321.8	15972	16372
Mean	422.333			560.991			2974.91			12224.4			16343			15888.6
Standard Deviation	31.213			66.4722			517.358			744.443			321.263			530.042
	Figure S5A
	4 mm			8 mm			12 mm			16 mm			20 mm			24 mm			28 mm			32 mm			36mm			40 mm
	Replicate #1	Replicate #2	Replicate #3	Replicate #1	Replicate #2	Replicate #3	Replicate #1	Replicate #2	Replicate #3	Replicate #1	Replicate #2	Replicate #3	Replicate #1	Replicate #2	Replicate #3	Replicate #1	Replicate #2	Replicate #3	Replicate #1	Replicate #2	Replicate #3	Replicate #1	Replicate #2	Replicate #3	Replicate #1	Replicate #2	Replicate #3	Replicate #1	Replicate #2	Replicate #3
	21.6187	18.8669	28.145	4.7506	4.17936	7.40338	1.66144	1.41812	3.81772	0.790917	0.606136	1.52371	0.271017	0.192135	0.383347	0.162019	0.139161	0.190065	0.166932	0.122429	0.191715	0.17433	0.126551	0.188844	0.195671	0.138713	0.225351	0.242837	0.197673	0.239246
Mean	22.8769			5.44445			2.29909			0.973587			0.282166			0.163748			0.160359			0.163242			0.186578			0.226585
Standard Deviation	4.76531			1.72036			1.32079			0.485294			0.0960925			0.025496			0.0351078			0.032593			0.0440291			0.0251028
	Figure S5B
	4 mm			8 mm			12 mm			16 mm			20 mm			24 mm			28 mm			32 mm			36mm			40 mm
	Replicate #1	Replicate #2	Replicate #3	Replicate #1	Replicate #2	Replicate #3	Replicate #1	Replicate #2	Replicate #3	Replicate #1	Replicate #2	Replicate #3	Replicate #1	Replicate #2	Replicate #3	Replicate #1	Replicate #2	Replicate #3	Replicate #1	Replicate #2	Replicate #3	Replicate #1	Replicate #2	Replicate #3	Replicate #1	Replicate #2	Replicate #3	Replicate #1	Replicate #2	Replicate #3
	26.0649	21.1896	10.4935	5.61978	4.6484	2.87159	2.72171	2.66937	1.82746	2.75381	2.20371	2.18207	2.65898	1.67838	1.39513	1.6079	0.994314	0.695935	0.390528	0.276673	0.180401	0.188429	0.16949	0.176695	0.217981	0.188018	0.179879	0.354715	0.246753	0.273802
Mean	19.2493			4.37993			2.40618			2.37987			1.91083			1.09938			0.282534			0.178205			0.195293			0.291757
Standard Deviation	7.96496			1.39363			0.501867			0.324029			0.663217			0.464972			0.105186			0.00955925			0.0200659			0.0561761
	Figure S7
	No arabinose [M]			Arabinose 10-3 M
	Replicate #1	Replicate #2	Replicate #3	Replicate #1	Replicate #2	Replicate #3
Replicates	0.737528	1	0.723122	0.142617	0.100947	0.0843591
Mean	0.820217			0.109308
Standard Deviation	0.155864			0.0300156
	Figure S8
	Day1	Day 3	Day 5	Day 7	Day 10	Thawed
Av fold change	5.6	3.01936	2.92271	2.83966	1.5	5.8
	Figure S9
	No mod			1 modulator			2 modulators			3 modulators			Auto-amplifier			Auto-amplifier + Modulator
	Replicate #1	Replicate #2	Replicate #3	Replicate #1	Replicate #2	Replicate #3	Replicate #1	Replicate #2	Replicate #3	Replicate #1	Replicate #2	Replicate #3	Replicate #1	Replicate #2	Replicate #3	Replicate #1	Replicate #2	Replicate #3
Replicates	16.3256	17.0896	18.8485	3.4918	3.60606	4.97059	2.21591	2.98485	2.08065	0.957143	0.830769	0.7875	15.6136	13.9231	16.4524	5.39286	8.85	4.96552
Mean	17.4212			4.02282			2.42713			0.858471			15.3297			6.40279
Standard Deviation	1.29374			0.822779			0.487707			0.0881488			1.28834			2.13009
